# Supplementary material for: Study of Water Adsorption on EDTA-Modified LTA Zeolites
Source: Nanomaterials (Basel). 2022 Apr 14;12(8):1352. doi: 10.3390/nano12081352 (PMC9027755; doi:10.3390/nano12081352)
Supplement: Supplementary file 1 [file nanomaterials-12-01352-s001.zip]

Archive with 1 entries (1 files):
- nanomaterials-1654136-supplementary.pdf
